# Supplementary material for: Reinfection of farm dogs following praziquantel treatment in an endemic region of cystic echinococcosis in southeastern Iran
Source: PLoS Negl Trop Dis. 2024 Mar 27;18(3):e0011939. doi: 10.1371/journal.pntd.0011939 (PMC11020379; doi:10.1371/journal.pntd.0011939)
Supplement: S1 Data File — (XLSX) [file pntd.0011939.s001.xlsx]

## Sheet: Coordinates
Coordinates of each farm	N. sampling	N. of Positive	Coordinates of farms that were not sampled.
30.425334150888, 56.88067687477996	2	0	30.377466511028906, 57.067943477213035
30.424784001220342, 56.883246692897394	2	1	30.376920411274224, 57.06103410707802
30.42566431961999, 56.88483614049105	1	0	30.376624220304866, 57.058115863839724
30.41282599053459, 56.90715593985495	1	0	30.379752692120633, 57.046142482718494
30.412328447195137, 56.90820223915568	1	0	30.38230722795138, 57.04481210712456
30.41158535890954, 56.90973639910816	1	0	30.382640423363863, 57.03534927363006
30.367856606049468, 56.91458695978822	3	2	30.315200757051937, 57.02710952698408
30.365679952159354, 56.91964900838167	3	2	30.32972217193065, 57.01333370112625
30.366579931861406, 56.9116781254636	3	1	30.349143976857693, 56.953214668242616
30.36503511022353, 56.91320515124896	1	1	30.350625338955734, 56.95542480837596
30.365655434234426, 56.91445291547906	1	1	30.35314360296819, 56.95704486252664
30.365862208030382, 56.9157620776019	1	1	30.35577289776191, 56.946970485865215
30.366608982481804, 56.91733663722337	1	0	30.359040901590653, 56.943086646967416
30.367756725664215, 56.92240956445936	1	0	30.367344658004782, 56.9219937551962
30.31693680790467, 57.00950614122566	1	1	30.37362060802115, 56.92177917844941
30.317012853612393, 57.00993239644367	1	1	30.369510739364376, 56.91609289558396
30.3170962585143, 57.009921029637866	1	1	30.36680775857564, 56.912638210349044
30.317103617766936, 57.00992671304078	1	1	30.321214316832037, 57.08573294316628
30.316733201364407, 57.010824690700076	1	0	30.33903129203279, 57.09569466751476
30.316787169404247, 57.01149249054165	1	0	30.337327521934938, 57.09718597564022
30.316424111103547, 57.01243877703484	1	0	30.388585055999233, 57.165142423679384
30.38267499976221, 57.067947755816995	6	1	30.38901077812728, 57.1672667330955
30.377811063790112, 57.05766963518322	2	1	30.495715879844465, 57.27086437375066
30.376303742238164, 57.05914634043559	3	2	30.506037023173892, 57.27552068870671
30.376300959723107, 57.05932511462477	3	0	30.27304874937063, 57.150014763493566
30.52927149178299, 57.28926644666184	1	0	30.247981629905404, 57.18219054242957
30.529340672742602, 57.28976524564036	1	0	30.250187422325453, 57.16652644205745
30.52958098516689, 57.290530352548075	1	0	30.232205990003106, 57.11457741879776
30.50631094967505, 57.27674598014406	1	1	30.227496906262974, 57.113204128069455
30.486494777090567, 57.29843256956784	1	0	30.20980801934012, 57.11989892173811
30.514144591668572, 57.2569281870002	2	0	30.088793201018735, 57.15693486542487
30.352649638088234, 56.95303121554261	2	2	30.091615229175872, 57.142686971967294
30.3538730379363, 56.95387172932998	1	0	30.186032409697493, 56.807088982532555
30.35301665967311, 56.951421074626076	1	0	30.183250177052507, 56.818719040143996
30.35413519306604, 56.9525653886287	1	0	30.247850253598397, 56.94192771155182
30.35447599366755, 56.953927426092	2	1	30.21706257598549, 57.024035821507695
30.354104608338627, 56.951547658033455	1	0	30.214392475938574, 57.02249086920506
30.354904177364492, 56.952616022017374	2	2	30.21135144040227, 57.0290140011495
30.354113346846486, 56.94955270359577	1	0	30.223366691396006, 57.073002229381075
30.35465513198259, 56.950342584057765	4	2	30.20601085786595, 57.084589372350415
30.35443667059515, 56.95149196139668	2	2	30.20675262279554, 57.06845320306422
30.35474688563449, 56.951790698244615	1	1	30.20849574843737, 57.04733885466841
30.355922198424782, 56.95168436818243	3	2	30.205454530664294, 57.04467810348056
30.354978453962257, 56.94889953330881	2	0	30.269559815363397, 57.12291278237086
30.356306684323098, 56.950529927568155	2	0
30.35635037580769, 56.948965356718446	1	1
30.357862089070277, 56.94901092678845	1	0
30.358009376985585, 56.942692893660215	1	0
30.359040897727912, 56.94311200734663	1	1
30.358832909686456, 56.942863588096365	1	1
30.35880956406236, 56.9428931032548	3	2
30.35912166205648, 56.943230948969784	2	1
30.357266467375357, 56.94922795556213	1	0
30.268757134399422, 57.12231782373578	1	1
30.246256937561935, 57.16191417979952	1	1
30.24570362868404, 57.160646315794175	1	0
30.244995662458354, 57.1638754795861	1	0
30.250400663202907, 57.18936677254458	5	3
30.256728980791276, 57.12877061726457	1	1
30.25608891297614, 57.12870262426841	1	1
30.2563138311712, 57.126257249686276	1	1
30.256716635813156, 57.12470849351987	1	1
30.25880431676694, 57.12468864153702	1	1
30.25217123706553, 57.12427960491997	1	1
30.25153669937094, 57.12367659780513	1	1
30.25259031380387, 57.12316130077605	1	0
30.253163285914574, 57.12318048737988	1	0
30.25336216800798, 57.12375608514038	1	1
30.253665225676553, 57.12360259237751	1	0
30.254805476601735, 56.9888580359335	2	2
30.2546326411544, 56.98898411925247	1	0
30.254791270959995, 56.9902668799759	2	0
30.206672903003213, 57.071176584017365	2	0
30.205741272992817, 57.07007862035839	1	0
30.20413677841404, 57.077105587775854	4	2
30.21053734821391, 57.08963674982051	3	3
30.191573485521385, 57.124626400181114	9	4
30.191471902356717, 57.12562445589115	4	1
30.19085966661583, 57.126172947804164	2	1
30.191616326636208, 57.12043739351206	4	0
30.27498252865142, 57.148207185561745	5	1
30.27531559537467, 57.14911402203608	3	0
30.275837697693273, 57.14780067265945	2	1
